# Supplementary material for: The first family of application-specific integrated circuits for programmable and reconfigurable metasurfaces
Source: Sci Rep. 2022 Apr 6;12:5826. doi: 10.1038/s41598-022-09772-y (PMC8987096; doi:10.1038/s41598-022-09772-y)
Supplement: Supplementary file 1 — Supplementary Information 1. [file 41598_2022_9772_MOESM1_ESM.xlsx]

## Sheet: Fig. 4 (a)
Bias Voltage		Reflection Coefficient
Vr(V)	Vc(V)	Mag	Ang
0	0	0.832714	165.242
0.553846	0	0.796243	166.334
0.623077	0	0.771389	167.232
0.761538	0	0.729511	169.579
0.9	0	0.702827	171.976
1.17692	0	0.678614	175.541
1.73077	0	0.666527	179.045
0	0.138462	0.820403	160.866
0.553846	0.138462	0.776747	162.071
0.623077	0.138462	0.746437	163.28
0.761538	0.138462	0.697242	166.449
0.9	0.138462	0.668009	169.628
1.17692	0.138462	0.644619	174.174
1.73077	0.138462	0.636433	178.546
0	0.276923	0.809955	156.576
0.553846	0.276923	0.757525	158.076
0.623077	0.276923	0.722072	159.654
0.761538	0.276923	0.666626	163.725
0.9	0.276923	0.636122	167.732
1.17692	0.276923	0.614622	173.312
1.73077	0.276923	0.61049	178.343
0	0.415385	0.801553	153.073
0.553846	0.415385	0.741822	154.861
0.623077	0.415385	0.702043	156.728
0.761538	0.415385	0.642002	161.587
0.9	0.415385	0.611035	166.3
1.17692	0.415385	0.592058	172.72
1.73077	0.415385	0.591934	178.312
0	0.9	0.792464	147.025
0.553846	0.9	0.718913	149.282
0.623077	0.9	0.670992	151.714
0.761538	0.9	0.602629	158.074
0.9	0.9	0.571128	164.133
1.17692	0.9	0.557051	172.024
1.73077	0.9	0.564066	178.478
0	1.73077	0.790322	142.864
0.553846	1.73077	0.706309	145.392
0.623077	1.73077	0.652247	148.2
0.761538	1.73077	0.577558	155.652
0.9	1.73077	0.545756	162.699
1.17692	1.73077	0.535304	171.631
1.73077	1.73077	0.547058	178.643

## Sheet:  Fig. 4(a) Perimeter
Reflection Coefficient
Mag	Ang
0.790261	142.369
0.790322	142.864
0.790279	143.113
0.790155	143.155
0.790269	143.728
0.790295	143.77
0.790534	144.293
0.790824	144.775
0.79073	144.733
0.791343	145.57
0.791447	145.807
0.79179	146.259
0.792449	146.963
0.792464	147.025
0.793552	147.966
0.794098	148.49
0.794638	148.978
0.796108	150.07
0.796964	150.651
0.799063	151.822
0.801553	153.073
0.803969	154.176
0.809955	156.576
0.814824	158.618
0.820403	160.866
0.826236	163.344
0.832714	165.242
0.832714	165.242
0.83114	165.397
0.831162	165.408
0.831262	165.422
0.831162	165.426
0.830422	165.471
0.826724	165.556
0.814665	165.833
0.796243	166.334
0.771389	167.232
0.748175	168.363
0.729511	169.579
0.714376	170.817
0.702827	171.976
0.694825	172.935
0.687807	173.915
0.682651	174.77
0.678614	175.541
0.675483	176.22
0.673336	176.754
0.671363	177.292
0.669875	177.738
0.668723	178.152
0.667743	178.502
0.667077	178.767
0.666527	179.045
0.667791	179.138
0.667791	179.138
0.652272	179.023
0.657669	179.123
0.622608	178.739
0.61059	178.67
0.597793	178.653
0.592398	178.669
0.586218	178.691
0.580809	178.728
0.578384	178.751
0.573441	178.795
0.571304	178.813
0.569048	178.834
0.564942	178.875
0.564764	178.879
0.561789	178.908
0.559923	178.933
0.559047	178.943
0.555575	178.981
0.555783	178.982
0.553854	179.003
0.551754	179.024
0.551638	179.025
0.549394	179.045
0.549262	179.046
0.548286	179.07
0.545484	178.894
0.545484	178.894
0.545115	178.669
0.543575	178.166
0.542131	177.661
0.540466	176.981
0.538684	176.199
0.536947	175.297
0.535237	174.208
0.533894	173.077
0.53283	171.586
0.532517	169.788
0.533596	167.716
0.536917	165.171
0.542941	162.535
0.554759	159.177
0.574883	155.372
0.605407	151.518
0.65038	147.809
0.705149	144.965
0.749307	143.489
0.779241	142.75
0.788564	142.525
0.790386	142.459
0.790609	142.434
0.790606	142.423
0.790547	142.417
0.790261	142.369

## Sheet: Fig. 4 (b)
Bias Voltage		Reflection Coefficient
Vr(V)	Vc(V)	Mag	Ang
0	0	0.799043	157.784
0.692308	0	0.769548	158.502
0.761538	0	0.74579	159.2
0.830769	0	0.718443	160.248
0.969231	0	0.666795	163.265
1.10769	0	0.630345	166.878
1.31538	0	0.601081	171.58
1.73077	0	0.583183	178.186
0	0.138462	0.791617	154.091
0.692308	0.138462	0.758196	154.959
0.761538	0.138462	0.731271	155.777
0.830769	0.138462	0.700561	157.024
0.969231	0.138462	0.643621	160.62
1.10769	0.138462	0.604317	164.829
1.31538	0.138462	0.575357	170.326
1.73077	0.138462	0.560937	177.815
0	0.276923	0.784143	150.418
0.692308	0.276923	0.746136	151.403
0.761538	0.276923	0.715924	152.352
0.830769	0.276923	0.681832	153.806
0.969231	0.276923	0.619901	158.016
1.10769	0.276923	0.57894	162.943
1.31538	0.276923	0.55071	169.283
1.73077	0.276923	0.540379	177.726
0	0.415385	0.776148	146.778
0.692308	0.415385	0.734035	147.836
0.761538	0.415385	0.700573	148.931
0.830769	0.415385	0.663181	150.613
0.969231	0.415385	0.596606	155.517
1.10769	0.415385	0.554204	161.228
1.31538	0.415385	0.52733	168.47
1.73077	0.415385	0.521318	177.752
0	0.9	0.762927	139.489
0.692308	0.9	0.71292	140.902
0.761538	0.9	0.673207	142.245
0.830769	0.9	0.629228	144.359
0.969231	0.9	0.553309	150.641
1.10769	0.9	0.508477	157.95
1.31538	0.9	0.484729	167.005
1.73077	0.9	0.488094	178.015
0	1.73077	0.758217	134.548
0.692308	1.73077	0.703954	135.966
0.761538	1.73077	0.660475	137.414
0.830769	1.73077	0.612159	139.728
0.969231	1.73077	0.528481	146.849
1.10769	1.73077	0.480546	155.309
1.31538	1.73077	0.457639	165.721
1.73077	1.73077	0.466634	177.983

## Sheet: Fig. 4(b) Perimeter
Reflection Coefficient
Mag	Ang
0.757548	133.741
0.758217	134.548
0.758471	134.892
0.758547	134.943
0.759145	135.667
0.759296	135.704
0.759813	136.319
0.760344	136.893
0.760288	136.804
0.761433	137.929
0.761916	138.251
0.762726	138.928
0.763871	139.79
0.762927	139.489
0.76532	140.725
0.766149	141.23
0.766754	141.756
0.768793	143.109
0.770205	143.853
0.772982	145.291
0.776148	146.778
0.778681	147.972
0.784143	150.418
0.787662	152.213
0.791617	154.091
0.795998	156.099
0.799043	157.784
0.799043	157.784
0.799023	157.786
0.799066	157.786
0.799049	157.788
0.799024	157.79
0.798974	157.798
0.798648	157.812
0.797546	157.846
0.794636	157.92
0.786247	158.101
0.769548	158.502
0.74579	159.2
0.718443	160.248
0.689215	161.752
0.666795	163.265
0.645706	165.076
0.630345	166.878
0.617563	168.608
0.607849	170.226
0.601081	171.58
0.595298	172.993
0.591085	174.246
0.587927	175.426
0.585647	176.475
0.584241	177.317
0.583183	178.186
0.582134	178.884
0.582134	178.884
0.572143	178.778
0.560678	178.651
0.550708	178.643
0.540751	178.646
0.528287	178.7
0.522332	178.738
0.515269	178.8
0.508487	178.831
0.505701	178.859
0.499913	178.966
0.49748	179.033
0.495051	179.066
0.489608	178.924
0.491101	179.119
0.487533	179.158
0.484672	179.189
0.4834	179.194
0.478863	179.241
0.479175	179.224
0.476808	179.227
0.474402	179.226
0.474164	179.22
0.471266	179.222
0.471058	179.216
0.469655	179.194
0.466357	179.045
0.466357	179.045
0.463698	177.982
0.46052	176.525
0.528522	166.976
0.455334	173.159
0.453454	170.945
0.45283	168.447
0.453989	165.521
0.457265	162.581
0.464409	158.93
0.476838	154.898
0.495811	150.719
0.525337	146.281
0.560329	142.45
0.610223	139.052
0.659165	136.719
0.703117	135.264
0.734253	134.484
0.749717	134.135
0.755121	133.996
0.757141	133.921
0.757657	133.884
0.757776	133.872
0.757825	133.864
0.758246	134.359
0.757745	133.844
0.757548	133.741

## Sheet: Fig. 4 (c)
Bias Voltage		Reflection Coefficient
Vr(V)	Vc(V)	Mag	Ang
0	0	0.90445	147.601
0.535135	0	0.87243	148.618
0.681081	0	0.825505	151.214
0.778378	0	0.803924	153.373
0.924324	0	0.787665	156.288
1.16757	0	0.781577	159.46
1.75135	0	0.786567	162.706
0	0.145946	0.887705	142.851
0.535135	0.145946	0.847458	144.27
0.681081	0.145946	0.790631	147.82
0.778378	0.145946	0.766526	150.685
0.924324	0.145946	0.750587	154.412
1.16757	0.145946	0.748196	158.293
1.75135	0.145946	0.7594	162.175
0	0.291892	0.870948	138.332
0.535135	0.291892	0.822126	140.133
0.681081	0.291892	0.756395	144.744
0.778378	0.291892	0.730898	148.377
0.924324	0.291892	0.716789	152.972
1.16757	0.291892	0.718673	157.555
1.75135	0.291892	0.735771	161.867
0	0.632432	0.850908	132.051
0.535135	0.632432	0.788607	134.439
0.681081	0.632432	0.710379	140.649
0.778378	0.632432	0.683724	145.46
0.924324	0.632432	0.673306	151.279
1.16757	0.632432	0.682361	156.787
1.75135	0.632432	0.707848	161.66
0	1.75135	0.839142	124.775
0.535135	1.75135	0.76004	127.828
0.681081	1.75135	0.665555	135.952
0.778378	1.75135	0.637347	142.192
0.924324	1.75135	0.631016	149.483
1.16757	1.75135	0.647558	155.982
1.75135	1.75135	0.681675	161.417

## Sheet: Fig. 4(c) Perimeter
Reflection Coefficient
Mag	Ang
0.839513	124.354
0.839142	124.775
0.839335	124.668
0.838966	125.129
0.838873	125.16
0.839062	125.352
0.839209	125.708
0.839466	125.611
0.840011	126.246
0.840106	126.112
0.84062	126.778
0.840594	126.848
0.841412	127.276
0.841658	127.615
0.841664	127.537
0.843032	128.303
0.84245	128.184
0.843753	128.947
0.84413	129.133
0.84536	129.624
0.846107	130.091
0.846759	130.292
0.848344	131.081
0.848355	131.166
0.850908	132.051
0.851883	132.442
0.853795	133.183
0.856317	134.004
0.858175	134.586
0.862236	135.876
0.864533	136.543
0.870948	138.332
0.875489	139.498
0.88134	141.129
0.887705	142.851
0.893674	144.506
0.899649	146.187
0.90445	147.601
0.90445	147.601
0.904408	147.603
0.904414	147.602
0.904391	147.602
0.904339	147.603
0.904276	147.606
0.904123	147.607
0.903499	147.628
0.901627	147.679
0.896877	147.814
0.886836	148.115
0.87243	148.618
0.854884	149.378
0.838424	150.303
0.825505	151.214
0.813307	152.304
0.803924	153.373
0.796603	154.435
0.791458	155.381
0.787665	156.288
0.785128	157.073
0.783387	157.805
0.78239	158.434
0.781777	159
0.781577	159.46
0.781568	159.913
0.781839	160.33
0.78202	160.701
0.782474	161.04
0.782941	161.34
0.783454	161.597
0.784063	161.842
0.784511	162.053
0.785014	162.233
0.785492	162.404
0.786085	162.56
0.786567	162.706
0.787082	162.832
0.787082	162.832
0.778887	162.665
0.769021	162.443
0.760019	162.326
0.750982	162.196
0.742317	162.082
0.736731	162.032
0.728293	161.955
0.725632	161.936
0.71997	161.916
0.717127	161.869
0.714099	161.872
0.711039	161.862
0.709149	161.837
0.705901	161.826
0.705652	161.801
0.702532	161.803
0.701874	161.789
0.699922	161.775
0.698062	161.749
0.697433	161.75
0.695069	161.754
0.695251	161.738
0.69241	161.715
0.69289	161.736
0.691409	161.683
0.690174	161.693
0.690092	161.694
0.687507	161.654
0.688174	161.687
0.685564	161.627
0.686124	161.658
0.684647	161.627
0.684179	161.628
0.684262	161.632
0.682716	161.576
0.683273	161.607
0.681715	161.552
0.681715	161.552
0.679988	161.363
0.678142	161.15
0.676111	160.909
0.673889	160.643
0.671751	160.378
0.669299	160.046
0.666464	159.655
0.663543	159.229
0.660372	158.735
0.656909	158.165
0.653436	157.537
0.649528	156.778
0.645657	155.949
0.64212	155.083
0.638252	153.985
0.634562	152.698
0.63121	151.131
0.628818	149.364
0.627991	147.213
0.629496	144.818
0.634947	141.969
0.645499	138.904
0.663268	135.62
0.685928	132.744
0.719248	129.793
0.758935	127.366
0.794223	125.825
0.820061	124.959
0.832639	124.587
0.837441	124.441
0.838931	124.387
0.839379	124.369
0.839489	124.364
0.839499	124.361
0.839501	124.358
0.839528	124.356
0.839513	124.354

## Sheet: Fig. 4(d)
Bias Voltage		Reflection Coefficient
Vr(V)	Vc(V)	Mag	Ang
0	0	0.887108	138.677
0.411024	0	0.878217	138.733
0.552756	0	0.83211	140.406
0.694488	0	0.770828	144.58
0.83622	0	0.73971	148.922
1.11969	0	0.725209	155.052
1.54488	0	0.732729	158.911
1.8	0	0.737938	160.021
0	0.141732	0.871376	133.368
0.411024	0.141732	0.864214	133.755
0.552756	0.141732	0.804826	135.783
0.694488	0.141732	0.732026	141.042
0.83622	0.141732	0.701226	146.693
1.11969	0.141732	0.692543	154.016
1.54488	0.141732	0.709557	158.627
1.8	0.141732	0.714957	159.661
0	0.283465	0.855831	128.358
0.411024	0.283465	0.844233	128.662
0.552756	0.283465	0.774583	131.216
0.694488	0.283465	0.694255	138.011
0.83622	0.283465	0.663621	144.811
1.11969	0.283465	0.665184	153.473
1.54488	0.283465	0.683505	158.231
1.8	0.283465	0.690524	159.607
0	0.425197	0.84403	124.392
0.411024	0.425197	0.834274	124.797
0.552756	0.425197	0.756543	127.918
0.694488	0.425197	0.668486	135.649
0.83622	0.425197	0.636987	143.481
1.11969	0.425197	0.643768	153.011
1.54488	0.425197	0.66599	158.219
1.8	0.425197	0.677407	159.491
0	0.566929	0.837893	121.701
0.411024	0.566929	0.826411	122.104
0.552756	0.566929	0.741501	125.492
0.694488	0.566929	0.649524	134.194
0.83622	0.566929	0.619318	142.786
1.11969	0.566929	0.629413	152.852
1.54488	0.566929	0.656838	158.223
1.8	0.566929	0.666804	159.591
0	0.977953	0.83211	117.749
0.411024	0.977953	0.818396	118.281
0.552756	0.977953	0.723737	122.056
0.694488	0.977953	0.623223	131.9
0.83622	0.977953	0.595334	141.437
1.11969	0.977953	0.612611	152.355
1.54488	0.977953	0.644023	158.221
1.8	0.977953	0.654349	159.693
0	1.40315	0.829925	115.075
0.411024	1.40315	0.815347	115.567
0.552756	1.40315	0.713147	119.385
0.694488	1.40315	0.609607	130.107
0.83622	1.40315	0.579546	140.533
1.11969	1.40315	0.599385	152.242
1.54488	1.40315	0.634005	158.272
1.8	1.40315	0.645126	159.723
0	1.8	0.82887	112.645
0.411024	1.8	0.815285	113.176
0.552756	1.8	0.705147	117.516
0.694488	1.8	0.596151	128.686
0.83622	1.8	0.566433	139.948
1.11969	1.8	0.590542	151.944
1.54488	1.8	0.62757	158.173
1.8	1.8	0.638625	159.479

## Sheet: Fig. 4(d) Perimeter
Reflection Coefficient
Mag	Ang
0.82887	112.645
0.830568	113.034
0.828374	113.318
0.830434	113.2
0.829581	113.377
0.829312	113.35
0.829276	113.174
0.82873	113.12
0.829477	113.15
0.830261	113.574
0.829534	113.646
0.829944	113.686
0.828795	113.864
0.829484	113.832
0.82866	113.843
0.830547	113.668
0.83165	113.737
0.830526	114.06
0.829652	114.178
0.830097	114.349
0.829942	114.519
0.830381	114.434
0.83076	114.39
0.829133	114.229
0.829755	114.262
0.83049	114.612
0.829698	114.859
0.831469	114.953
0.829925	115.075
0.830394	115.01
0.831244	115.072
0.828737	114.81
0.83014	114.953
0.828986	115.324
0.829626	115.48
0.831785	115.635
0.831004	115.616
0.83196	115.648
0.831639	115.718
0.831525	115.514
0.830662	115.583
0.831207	116.033
0.832759	116.214
0.833046	116.324
0.831605	116.547
0.831494	116.472
0.83216	116.467
0.831414	116.308
0.831176	116.338
0.831392	116.7
0.83111	116.885
0.832799	117.153
0.831536	117.24
0.831262	117.266
0.832812	117.2
0.831839	116.975
0.830559	117.179
0.831077	117.481
0.83211	117.749
0.83391	117.975
0.832562	118.119
0.832327	118.054
0.833224	118.034
0.832535	117.972
0.833742	118.302
0.832734	118.641
0.834662	118.931
0.835094	118.932
0.834903	119.044
0.832215	119.166
0.835303	118.998
0.836022	118.964
0.834327	119.27
0.835546	119.701
0.83448	119.843
0.835276	120.017
0.835947	120.262
0.834737	120.226
0.835951	120.229
0.836141	120.238
0.837195	120.543
0.837625	120.949
0.837972	121.207
0.837664	121.438
0.838871	121.593
0.83823	121.625
0.838935	121.547
0.837893	121.701
0.838037	122.032
0.838028	122.474
0.840161	122.749
0.840876	123.038
0.843463	123.267
0.842015	123.258
0.841909	123.397
0.841444	123.568
0.841974	123.945
0.84403	124.392
0.846994	124.923
0.844371	125.171
0.847247	125.427
0.848859	125.742
0.849533	125.809
0.848259	126.071
0.85028	126.66
0.853468	127.185
0.851568	127.946
0.855831	128.358
0.855829	128.811
0.858355	129.053
0.858089	129.433
0.860316	129.658
0.861802	130.511
0.863996	131.186
0.866071	131.762
0.868278	132.461
0.870531	132.863
0.871376	133.368
0.872622	133.893
0.874001	134.329
0.877653	134.987
0.878099	135.695
0.879487	136.218
0.880275	136.797
0.883279	137.294
0.88393	137.739
0.886134	138.177
0.887108	138.677
0.887108	138.677
0.885307	138.502
0.885743	138.68
0.886367	138.554
0.888215	138.602
0.886215	138.468
0.887972	138.618
0.88728	138.514
0.887571	138.584
0.885661	138.531
0.886603	138.551
0.885265	138.688
0.884601	138.586
0.885603	138.573
0.886029	138.624
0.884524	138.588
0.887809	138.6
0.885087	138.522
0.887502	138.665
0.883984	138.709
0.886547	138.555
0.886871	138.69
0.886007	138.575
0.884075	138.592
0.884199	138.689
0.883716	138.791
0.88333	138.67
0.883546	138.679
0.881016	138.721
0.878217	138.733
0.876724	138.885
0.873849	138.915
0.870284	139.025
0.865342	139.077
0.859701	139.395
0.855646	139.52
0.850587	139.688
0.843269	139.987
0.838595	140.266
0.83211	140.406
0.82347	140.769
0.817117	141.005
0.809684	141.448
0.804506	141.796
0.796771	142.239
0.79095	142.751
0.785333	143.104
0.77993	143.52
0.773578	144.031
0.770828	144.58
0.76543	145.061
0.760103	145.388
0.756726	145.874
0.752863	146.268
0.749487	146.85
0.747613	147.15
0.743995	147.71
0.742055	148.173
0.74152	148.498
0.73971	148.922
0.735615	149.246
0.734181	149.653
0.734706	150.055
0.73233	150.547
0.730891	151.097
0.729882	151.31
0.728842	151.582
0.730286	151.981
0.727678	152.142
0.72787	152.413
0.727727	152.837
0.727254	153.104
0.727913	153.334
0.726244	153.674
0.726213	153.965
0.726918	153.985
0.725759	154.462
0.726495	154.572
0.727201	154.765
0.725209	155.052
0.727378	155.227
0.728208	155.358
0.726503	155.651
0.727826	155.829
0.727589	155.946
0.728297	156.194
0.728524	156.3
0.727809	156.457
0.728976	156.599
0.729232	156.799
0.728074	156.852
0.729079	156.961
0.729869	157.165
0.73097	157.206
0.732476	157.417
0.731713	157.49
0.731236	157.672
0.731376	157.853
0.732295	157.963
0.731833	157.997
0.731754	158.08
0.732302	158.179
0.732615	158.393
0.73359	158.402
0.733494	158.496
0.73304	158.721
0.734945	158.708
0.732736	158.845
0.732854	158.862
0.732729	158.911
0.735247	158.917
0.734922	159.22
0.73619	159.074
0.735364	159.229
0.736369	159.249
0.736939	159.499
0.736943	159.469
0.737513	159.454
0.736583	159.44
0.737294	159.711
0.738229	159.663
0.738812	159.839
0.738064	159.779
0.736698	159.755
0.738581	159.901
0.739317	159.909
0.739577	160.083
0.737938	160.021
0.737938	160.021
0.736813	160.098
0.735136	159.873
0.731641	159.964
0.729936	159.791
0.727874	159.81
0.724242	159.803
0.720558	159.745
0.71785	159.655
0.717046	159.617
0.714957	159.661
0.713398	159.684
0.712022	159.565
0.707826	159.66
0.704905	159.645
0.701037	159.638
0.697861	159.712
0.697229	159.609
0.695067	159.52
0.692966	159.512
0.690524	159.607
0.688101	159.53
0.68833	159.549
0.685763	159.575
0.683493	159.444
0.683119	159.536
0.682113	159.565
0.680917	159.58
0.680806	159.607
0.678881	159.5
0.677407	159.491
0.675598	159.555
0.673298	159.504
0.67422	159.561
0.673509	159.648
0.674167	159.67
0.671393	159.571
0.670387	159.618
0.670827	159.533
0.668725	159.514
0.666804	159.591
0.667617	159.645
0.66752	159.656
0.667281	159.587
0.665355	159.752
0.666667	159.657
0.666176	159.558
0.665029	159.656
0.661805	159.698
0.663398	159.555
0.664482	159.684
0.662912	159.674
0.662191	159.64
0.660831	159.605
0.659588	159.587
0.659656	159.627
0.659306	159.523
0.659712	159.674
0.660243	159.633
0.660217	159.653
0.658494	159.763
0.657482	159.585
0.658149	159.67
0.656161	159.642
0.655877	159.646
0.657488	159.593
0.655507	159.714
0.656116	159.772
0.655447	159.647
0.654349	159.693
0.653498	159.639
0.653469	159.628
0.653311	159.722
0.653739	159.686
0.653108	159.704
0.653996	159.731
0.653729	159.709
0.65344	159.537
0.650997	159.657
0.652161	159.652
0.650342	159.633
0.65167	159.689
0.652658	159.698
0.650781	159.675
0.652037	159.57
0.650477	159.591
0.649675	159.733
0.649388	159.606
0.648597	159.593
0.648008	159.603
0.648884	159.534
0.648909	159.533
0.648652	159.711
0.647151	159.584
0.646344	159.654
0.648678	159.745
0.645082	159.739
0.645364	159.709
0.645321	159.8
0.645126	159.723
0.645356	159.661
0.646381	159.547
0.644849	159.767
0.646107	159.634
0.643115	159.627
0.645601	159.595
0.645201	159.682
0.645274	159.58
0.644192	159.542
0.644779	159.693
0.643806	159.783
0.643548	159.717
0.643549	159.68
0.642078	159.596
0.642613	159.614
0.642618	159.761
0.64291	159.728
0.64166	159.767
0.640171	159.656
0.640505	159.727
0.641016	159.558
0.640941	159.596
0.640165	159.535
0.640707	159.733
0.640071	159.576
0.639965	159.735
0.639655	159.704
0.638625	159.479
0.638625	159.479
0.638638	159.594
0.63871	159.652
0.637986	159.368
0.636666	159.481
0.635511	159.465
0.635222	159.403
0.635431	159.288
0.634072	159.093
0.634607	159.038
0.633298	159.018
0.63403	158.866
0.631741	158.814
0.632353	158.823
0.63039	158.616
0.630658	158.602
0.628799	158.396
0.626714	158.259
0.62757	158.173
0.626388	158.164
0.625882	158.022
0.623705	158.023
0.623536	157.631
0.622204	157.668
0.620815	157.567
0.620608	157.393
0.619196	157.3
0.61759	157.092
0.616213	156.916
0.617778	156.85
0.614256	156.624
0.613509	156.473
0.611937	156.355
0.61003	156.09
0.610465	155.936
0.607875	155.813
0.607998	155.525
0.606229	155.242
0.603827	154.962
0.602975	154.789
0.6023	154.531
0.602407	154.504
0.59931	154.104
0.597739	153.726
0.596354	153.554
0.594039	153.01
0.593189	152.935
0.592087	152.731
0.590542	151.944
0.58847	151.842
0.586973	151.505
0.585201	151.046
0.58414	150.698
0.58327	150.263
0.581024	149.722
0.578269	149.307
0.577644	148.829
0.575644	148.357
0.574214	147.735
0.57458	147.193
0.572383	146.487
0.571552	145.864
0.569142	145.277
0.568035	144.561
0.568133	143.361
0.567142	142.588
0.567629	141.704
0.566529	140.859
0.566433	139.948
0.568523	138.967
0.568616	137.925
0.569422	136.863
0.572522	135.841
0.57485	134.657
0.577817	133.648
0.580013	132.495
0.585246	131.274
0.589329	130.033
0.596151	128.686
0.602742	127.447
0.612307	126.136
0.620124	124.899
0.628755	123.7
0.639848	122.459
0.650277	121.425
0.664254	120.266
0.675928	119.194
0.690946	118.453
0.705147	117.516
0.71939	116.637
0.734729	115.933
0.747929	115.27
0.759613	114.909
0.772227	114.363
0.783033	114.132
0.79433	113.723
0.802532	113.597
0.808858	113.333
0.815285	113.176
0.818886	113.095
0.821748	112.971
0.82468	112.91
0.826238	112.92
0.828701	112.807
0.828359	112.844
0.82932	112.734
0.829425	112.848
0.830148	112.836
0.829087	112.789
0.829564	112.82
0.831818	112.802
0.831359	112.693
0.830849	112.873
0.830596	112.655
0.828584	112.728
0.830779	112.731
0.829745	112.723
0.832073	112.766
0.830253	112.831
0.829829	112.673
0.830278	112.687
0.830543	112.6
0.830965	112.712
0.829762	112.699
0.830325	112.714
0.831173	112.731
0.830658	112.634
0.82887	112.645

## Sheet: Fig. 4(e)
Bias Voltage		Reflection Coefficient
Vr(V)	Vc(V)	Mag	Ang
0	0	0.940964	155.09
0.207692	0	0.941279	155.134
0.415385	0	0.939593	155.223
0.692308	0	0.90567	156.494
0.830769	0	0.888385	157.425
1.10769	0	0.868019	158.947
1.66154	0	0.852771	160.649
1.73077	0	0.85187	160.774
0	0.138462	0.929167	151.665
0.207692	0.138462	0.929201	151.677
0.415385	0.138462	0.926611	151.768
0.692308	0.138462	0.881834	153.534
0.830769	0.138462	0.859984	154.868
1.10769	0.138462	0.836015	157.022
1.66154	0.138462	0.820089	159.352
1.73077	0.138462	0.819266	159.521
0	0.276923	0.915829	148.282
0.207692	0.276923	0.915812	148.298
0.415385	0.276923	0.912623	148.424
0.692308	0.276923	0.856666	150.793
0.830769	0.276923	0.830944	152.591
1.10769	0.276923	0.804726	155.416
1.66154	0.276923	0.789978	158.48
1.73077	0.276923	0.789284	158.699
0	0.415385	0.905008	145.596
0.207692	0.415385	0.905068	145.606
0.415385	0.415385	0.901372	145.759
0.692308	0.415385	0.836268	148.658
0.830769	0.415385	0.807702	150.86
1.10769	0.415385	0.780381	154.364
1.66154	0.415385	0.766995	157.948
1.73077	0.415385	0.766458	158.198
0	0.830769	0.891876	141.663
0.207692	0.830769	0.892	141.705
0.415385	0.830769	0.88747	141.931
0.692308	0.830769	0.808306	145.721
0.830769	0.830769	0.775719	148.598
1.10769	0.830769	0.747529	153.004
1.66154	0.830769	0.736629	157.305
1.73077	0.830769	0.736424	157.593
0	1.66154	0.884743	138.088
0.207692	1.66154	0.884737	138.096
0.415385	1.66154	0.879032	138.317
0.692308	1.66154	0.785428	142.884
0.830769	1.66154	0.749079	146.408
1.10769	1.66154	0.720404	151.729
1.66154	1.66154	0.712815	156.764

## Sheet: Fig. 4(e) Perimeter
Reflection Coefficient
Mag	Ang
0.884431	137.558
0.884743	138.088
0.884297	138.125
0.884458	138.502
0.884428	138.548
0.885071	138.943
0.886013	139.327
0.885809	139.254
0.887153	139.889
0.887461	140.07
0.88835	140.454
0.889593	140.95
0.889687	140.989
0.891876	141.663
0.893045	142.091
0.894261	142.462
0.897394	143.328
0.898191	143.762
0.901641	144.68
0.905008	145.596
0.908668	146.478
0.915829	148.282
0.921989	149.881
0.929167	151.665
0.935689	153.563
0.940964	155.09
0.940964	155.09
0.941077	155.098
0.941172	155.121
0.941279	155.134
0.941293	155.148
0.941029	155.167
0.939593	155.223
0.934674	155.38
0.926935	155.636
0.916323	156.031
0.90567	156.494
0.896464	156.959
0.888385	157.425
0.881703	157.864
0.876647	158.234
0.871905	158.618
0.868019	158.947
0.864741	159.265
0.861964	159.543
0.859884	159.769
0.857915	159.994
0.8563	160.187
0.854926	160.367
0.853688	160.527
0.852771	160.649
0.85187	160.774
0.851129	160.885
0.851129	160.885
0.836884	160.309
0.818606	159.668
0.802735	159.202
0.788689	158.88
0.772622	158.503
0.765957	158.411
0.758024	158.232
0.751946	158.119
0.748194	158.025
0.742007	157.921
0.739272	157.847
0.736226	157.838
0.731179	157.764
0.731042	157.789
0.727254	157.682
0.725202	157.632
0.723959	157.604
0.720009	157.586
0.719959	157.557
0.717694	157.507
0.715296	157.455
0.715292	157.478
0.71335	157.429
0.712975	157.387
0.709902	157.311
0.709902	157.311
0.709616	156.674
0.709637	155.884
0.710259	154.8
0.712181	153.444
0.716879	151.539
0.72684	149.058
0.745758	146.08
0.782733	142.464
0.840255	139.195
0.878686	137.795
0.884373	137.578
0.884486	137.56
0.884431	137.558

[truncated: 5 more sheets: Fig. 4(f), Fig. 4(f) Perimeter, Fig. 5, Fig. 7(a), Fig. 7(b)]
